# Supplementary material for: Evaluation of right heart function in a rat model using modified echocardiographic views
Source: PLoS One. 2017 Oct 31;12(10):e0187345. doi: 10.1371/journal.pone.0187345 (PMC5663497; doi:10.1371/journal.pone.0187345)
Supplement: S1 Text — (XLSX) [file pone.0187345.s001.xlsx]

## Sheet: Sheet1
																	Mean	stdev
Rat Number		1	2	3	4	5	6	7	8	9	10	11	12	13	14	15
Body Weight		295	299	293	306	329	307	338	332	325	349	340	346	361	344	338	331.538	21.6108
LV Dimensions PLAX
LVIDD (cm)		0.6	0.67	0.75	0.73	0.59	0.71	0.65	0.95	0.8	0.78	0.74	0.78	0.66	0.69	0.73	0.722	0.0891387
LVISD (cm)		0.35	0.4	0.32	0.3	0.22	0.32	0.33	0.52	0.34	0.39	0.37	0.47	0.46	0.39	0.42	0.373333	0.0755614
Fractional Shortening (%)		41.6667	40.2985	57.3333	58.9041	62.7119	54.9296	49.2308	45.2632	57.5	50	50	39.7436	30.303	43.4783	42.4658	48.2552	8.89862
SAX
LVEDA (cm2)		0.39	0.47	0.44	0.3	0.34	0.3			0.53	0.44	0.51	0.33	0.41	0.39	0.46	0.408462	0.0755917
LVESA		0.03	0.15	0.08	0.08	0.09	0.09			0.12	0.15	0.15	0.12	0.15	0.1	0.14	0.111538	0.0371587
Fractional Area Change		92.3077	68.0851	81.8182	73.3333	73.5294	70			77.3585	65.9091	70.5882	63.6364	63.4146	74.359	69.5652	72.6081	7.90777
RV Dimension TTE
RV Epi (cm2)		0.2	0.5	0.3	0.44	0.34	0.23	0.34	0.47	0.41	0.32	0.34	0.31	0.38	0.43		0.357857	0.0864851
RV Endo (cm2)		0.16	0.4	0.24	0.36	0.27	0.17	0.25	0.4	0.35	0.26	0.28	0.24	0.3	0.36		0.288571	0.0769472
RV Wall (cm2)		0.04	0.1	0.06	0.08	0.07	0.06	0.09	0.07	0.06	0.06	0.06	0.07	0.08	0.07		0.0692857	0.0149174
PA diameter (cm)		0.21	0.24	0.22	0.2	0.2	0.25	0.2	0.24	0.28	0.23	0.27	0.25	0.23	0.24	0.25	0.234	0.0247271
CSA (cm2)		0.0346185	0.045216	0.037994	0.0314	0.0314	0.0490625	0.0314	0.045216	0.061544	0.0415265	0.0572265	0.0490625	0.0415265	0.045216	0.0490625	0.0434314	0.0091488
RV Function
RVOT - R2 Proximal (cm)				0.33	0.46	0.35	0.33	0.34	0.38	0.38	0.35	0.26	0.27	0.27	0.33		0.3375	0.0557796
RVOT - R2 Distal (cm)				0.23	0.28	0.26	0.26	0.25	0.22	0.28	0.29	0.34	0.27	0.33	0.36		0.280833	0.0431611
PA CO (ml)		114.227	91.67	105.332	77.4632	69.497	128.19	73.0835	98.2309	134.547	88.8518	158.163	139.066	116.574	133.595	121.772	110.018	26.5382
PA HR (bpm)		365	334	341	346	348	368	350	292	340	359	321	362	347	340	386	346.6	21.8233
PA VTI (ms)		9.04	6.07	8.13	7.13	6.36	7.1	6.65	7.44	6.43	5.96	8.61	7.83	8.09	8.69	6.43	7.33067	1.01673
PAAT		23.07	31.24	17.3	48.82	26.53	46.14	36.91	32.3	29.99	25.37	32.3	29.99	29.99	29.99	16.15	30.406	8.89101
RV Gel Mass (g)		0.1334			0.0769		0.0831	0.1015		0.0997	0.3273	0.1705	0.1699	0.2107	0.3349	0.3395	0.186127	0.103274
RV Wall Mass (g)		0.1744		0.179	0.0955	0.2579	0.1879	0.2006	0.2019	0.2034	0.2488	0.1314	0.1431	0.195	0.198	0.2024	0.187093	0.0425698
Stroke volume ml		0.312951	0.274461	0.308891	0.223882	0.199704	0.348344	0.20881	0.336407	0.395728	0.247498	0.49272	0.384159	0.335949	0.392927	0.315472	0.318527	0.0801307
MRV Dimensions
RVepi (cm2)		0.28	0.4	0.34	0.27	0.31	0.33	0.44	0.48	0.53	0.25	0.26	0.45	0.42	0.48	0.35	0.379286	0.0908269
RVendo (cm2)		0.35	0.49	0.27	0.2	0.24	0.26	0.35	0.38	0.42	0.2	0.19	0.35	0.33	0.37	0.25	0.307143	0.0883984
RV Wall		0.07	0.09	0.07	0.07	0.07	0.07	0.09	0.1	0.09	0.05	0.07	0.1	0.09	0.11	0.1	0.0835714	0.0166762
RV1		0.53	0.45	0.35	0.42	0.34	0.36	0.48	0.44	0.52	0.35	0.3	0.47	0.49	0.46	0.36	0.413571	0.0725915
Ventricle Volume
a		0.99	0.75		0.92	0.8	0.8	1.11	0.79	0.75	0.9	0.99	1	0.9	0.88	0.86	0.888571	0.106688
2b		0.69	0.75		0.7	0.59	0.71	0.65	0.74	0.79	0.78	0.74	0.85	0.66	0.69	0.73	0.719286	0.064981
d		0.25	0.28		0.24	0.26	0.24	0.31	0.34	0.23	0.33	0.26	0.23	0.27	0.23	0.29	0.268571	0.0369734
LV Truncated Ellipsoid Model		0.340274	0.344593		0.328401	0.216895	0.306177	0.348422	0.372739	0.357822	0.444387	0.395677	0.508813	0.297644	0.305374	0.361338	0.35204	0.068964
LV Hemisphere-cylinder Model		0.386392	0.3792		0.372017	0.241501	0.34313	0.392666	0.404995	0.400303	0.489782	0.448004	0.581636	0.333566	0.345883	0.401099	0.394298	0.0784861
LV Volume * FS %		0.182377	0.178982		0.175592	0.113988	0.161957	0.185338	0.191158	0.188943	0.231177	0.211458	0.274532	0.157443	0.163257	0.189319	0.186109	0.0370454
LV stroke volume		0.204015	0.200217		0.196425	0.127512	0.181172	0.207328	0.213838	0.21136	0.258605	0.236546	0.307104	0.176123	0.182626	0.21178	0.208189	0.0414407
LV CO		74.4655	66.8726		67.963	44.3743	66.6715	72.5647	62.4406	71.8623	92.8391	75.9313	111.172	61.1147	62.0929	81.7472	72.2937	15.7542
